# Supplementary material for: Method for measuring the transpiration resistance of fruit and vegetables
Source: MethodsX. 2024 Nov 16;13:103058. doi: 10.1016/j.mex.2024.103058 (PMC11617967; doi:10.1016/j.mex.2024.103058)
Supplement: Supplementary file 1 [file mmc1.xlsx]

## Sheet: Transpiration Resistance Method
	Follow the experimental procedure described on the manuscript
	Weight all samples in a row and note mass, time and the air conditions (temperature and relative humidity)
	Repeat it two times in regular intervalls											0	1	2
	Modify the information in red color
		Product:	Identification of fruit or vegetable
		Measure 1			Measure 2			Measure 3
		t [abs. o rel.]	TL [°C]	RH [%]	t [abs. o rel.]	TL [°C]	RH [%]	t [abs. o rel.]	TL [°C]	RH [%]
		16:00:00	20	65	17:00:00	20	65	18:00:00	20	65
	ID	mP [g]		TP [°C]	mP [g]		TP [°C]	mP [g]		TP [°C]
	1	100		19.5	90		19.5	80		19.5
	2
	3
	4
	5
	6
	7
	8
	9
	10
		Messinterval 1
		[min] :	60		[h] :	1		xL :	11.313		TP = surface temperature of product
		AP			aE	mE		xP	rges		xP = absolute humidity of product intercellular
	ID	[cm²]	[mg]		[mg/cm²*h]	[mg/kg*h]		[g/m³]	[s/cm]		xair = absolute humidity of ambient air
	1	166.677	10000		59.9964	100000		#NAME?	#NAME?		mP = mass of product
	2	61.8323	0		0	#DIV/0!		#VALUE!	#VALUE!		E = transpiration rate
	3	61.8323	0		0	#DIV/0!		#VALUE!	#VALUE!		t = time
	4	61.8323	0		0	#DIV/0!		#VALUE!	#VALUE!		RH = relative humidity
	5	61.8323	0		0	#DIV/0!		#VALUE!	#VALUE!		TL = air temperature
	6	61.8323	0		0	#DIV/0!		#VALUE!	#VALUE!		rges = total resistance (tissue and boundary layer resistance)
	7	61.8323	0		0	#DIV/0!		#VALUE!	#VALUE!		AP = surface area of product (change the equation according to fresh produce, e.g. apple, radish)
	8	61.8323	0		0	#DIV/0!		#VALUE!	#VALUE!
	9	61.8323	0		0	#DIV/0!		#VALUE!	#VALUE!
	10	61.8323	0		0	#DIV/0!		#VALUE!	#VALUE!
	Mittel	72.3168	1000		5.99964	#DIV/0!		#NAME?	#NAME?
		Messinterval 2
		[min] :	60		[h] :	1		xL :	11.313
		AP			aE	mE		xP	rges
	ID	[cm²]	[mg]		[mg/cm²*h]	[mg/kg*h]		[g/m³]	[s/cm]
	1	156.192	10000		64.0236	100000		16.9794	0.318616
	2	61.8323	0		0	#DIV/0!		#VALUE!	#VALUE!
	3	61.8323	0		0	#DIV/0!		#VALUE!	#VALUE!
	4	61.8323	0		0	#DIV/0!		#VALUE!	#VALUE!
	5	61.8323	0		0	#DIV/0!		#VALUE!	#VALUE!
	6	61.8323	0		0	#DIV/0!		#VALUE!	#VALUE!
	7	61.8323	0		0	#DIV/0!		#VALUE!	#VALUE!
	8	61.8323	0		0	#DIV/0!		#VALUE!	#VALUE!
	9	61.8323	0		0	#DIV/0!		#VALUE!	#VALUE!
	10	61.8323	0		0	#DIV/0!		#VALUE!	#VALUE!
	Mittel	71.2683	1000		6.40236	#DIV/0!		#VALUE!	#VALUE!
